# Supplementary material for: Experiment and Numerical Simulation on Gas-Liquid Annular Flow through a Cone Sensor
Source: Sensors (Basel). 2018 Sep 3;18(9):2923. doi: 10.3390/s18092923 (PMC6163945; doi:10.3390/s18092923)
Supplement: Supplementary file 1 [file sensors-18-02923-s001.zip]

Archive with 6 entries (5 files):
- Supplementary Files/
- Supplementary Files/Video S1.avi
- Supplementary Files/Video S2.avi
- Supplementary Files/Video S3.avi
- Supplementary Files/Video S4.avi
- Supplementary Files/Video S5.avi
